# Supplementary material for: Trans-Endothelial Migration of Memory T Cells Is Impaired in Alemtuzumab-Treated Multiple Sclerosis Patients
Source: J Clin Med. 2022 Oct 24;11(21):6266. doi: 10.3390/jcm11216266 (PMC9658536; doi:10.3390/jcm11216266)
Supplement: Supplementary file 1 [file jcm-11-06266-s001.zip]

Archive with 1 entries (1 files):
- jcm-1943949 - supplementary.pdf
